# Supplementary material for: Synthesis and Characterization of Triphenyl Phosphonium-Modified Triterpenoids with Never Reported Antibacterial Effects Against Clinically Relevant Gram-Positive Superbugs
Source: Pharmaceutics. 2025 Dec 16;17(12):1614. doi: 10.3390/pharmaceutics17121614 (PMC12736544; doi:10.3390/pharmaceutics17121614)
Supplement: Supplementary file 1 [file pharmaceutics-17-01614-s001.zip]

Archive with 1 entries (1 files):
- pharmaceutics-4010311-supplementary.pdf
